# Supplementary material for: Cerebellar Agenesis and Bilateral Polimicrogyria Associated with Rare Variants of CUB and Sushi Multiple Domains 1 Gene (CSMD1): A Longitudinal Neuropsychological and Neuroradiological Case Study
Source: Int J Environ Res Public Health. 2022 Jan 22;19(3):1224. doi: 10.3390/ijerph19031224 (PMC8835405; doi:10.3390/ijerph19031224)
Supplement: Supplementary file 1 [file ijerph-19-01224-s001.zip]

Archive with 1 entries (1 files):
- ijerph-1482551-supplementary.pdf
